# Supplementary material for: Expression and Evaluation of a Novel PPRV Nanoparticle Antigen Based on Ferritin Self-Assembling Technology
Source: Pharmaceutics. 2022 Sep 8;14(9):1902. doi: 10.3390/pharmaceutics14091902 (PMC9500948; doi:10.3390/pharmaceutics14091902)
Supplement: Supplementary file 1 [file pharmaceutics-14-01902-s001.zip]

Archive with 3 entries (3 files):
- Figure S1A.tif
- Figure S1B.tif
- Highlights.pdf
